# Supplementary material for: Vascular endothelial growth factor A amplification in colorectal cancer is associated with reduced M1 and M2 macrophages and diminished PD-1-expressing lymphocytes
Source: PLoS One. 2017 Apr 12;12(4):e0175563. doi: 10.1371/journal.pone.0175563 (PMC5389821; doi:10.1371/journal.pone.0175563)
Supplement: S1 Table — (XLS) [file pone.0175563.s001.xls]

## Sheet: all Data
S1 Table: Clinico-pathological parameters and VEGFA copy number status of the 38 cases included in the study.
VEGFA copy number status	Sex	Tumor grade	T stage	N stage	M stage	Lymphatic invasion	Venous invasion	Age
Amplified	Male	2	1	1	0	N/A	N/A	81
Amplified	Male	2	2	0	0	N/A	N/A	66
Amplified	Male	2	3	0	0	Not present	Not present	58
Amplified	Male	2	3	0	0	Not present	Not present	76
Amplified	Male	2	3	0	0	Not present	Not present	85
Amplified	Male	2	3	0	0	N/A	N/A	81
Amplified	Male	2	3	1	0	N/A	N/A	61
Amplified	Male	2	3	2a	1a	Present	Present	N/A
Amplified	Female	2	4	1	0	Not present	Not present	85
Amplified	Female	2	4	1	0	N/A	N/A	83
Amplified	Male	2	4	2	1	N/A	N/A	70
Amplified	Male	3	3	0	0	Not present	Not present	87
Amplified	Male	3	3	2	0	Present	Not present	62
Polysomic	Female	2	3	1	0	N/A	N/A	43
Polysomic	Female	2	3	2	N/A	Present	Present	N/A
Polysomic	Female	2	4	2	0	N/A	N/A	74
Polysomic	Male	2	N/A	N/A	1	N/A	N/A	63
Polysomic	Female	3	3	2b	N/A	Present	Not present	N/A
Polysomic	Female	3	4	2	1	N/A	N/A	51
Diploid	Female	2	2	0	0	Not present	Not present	76
Diploid	Male	2	2	0	0	Not present	Not present	81
Diploid	Female	2	2	0	0	Not present	Not present	67
Diploid	Female	2	2	0	0	Not present	Not present	73
Diploid	Female	2	3	0	0	Not present	Not present	80
Diploid	Male	2	3	0	0	Not present	Not present	56
Diploid	Female	2	3	0	0	Not present	Not present	85
Diploid	Male	2	3	0	0	Not present	Not present	81
Diploid	Male	2	3	0	0	N/A	N/A	57
Diploid	Female	2	3	1	0	N/A	Present	63
Diploid	Male	2	3	1	1	N/A	N/A	78
Diploid	Male	2	3	2	0	N/A	N/A	38
Diploid	Male	2	4	0	0	Not present	Not present	70
Diploid	Male	2	4	2	0	Present	Present	61
Diploid	Female	3	2	0	0	Not present	Not present	84
Diploid	Male	3	4	0	1	Not present	Present	44
Diploid	Male	3	4	2	0	Present	Present	54
Diploid	Male	3	4	2	0	Not present	Present	66
Diploid	Female	3	4	2	1	Present	Present	87
N/A: not available
